# Supplementary material for: Identification of Novel Tumor Pyroptosis-Related Antigens and Pyroptosis Subtypes for Developing mRNA Vaccines in Pancreatic Adenocarcinoma
Source: Biomedicines. 2024 Mar 25;12(4):726. doi: 10.3390/biomedicines12040726 (PMC11048009; doi:10.3390/biomedicines12040726)
Supplement: Supplementary file 1 [file biomedicines-12-00726-s001.zip]

Archive with 8 entries (8 files):
- Figure S1.pdf
- Figure S2.pdf
- Figure S3.pdf
- Figure S4.pdf
- Supplementary figure legend.pdf
- Table S1.xlsx
- Table S2.xlsx
- Table S3.xlsx
