# Supplementary material for: Identification of Novel Tumor Pyroptosis-Related Antigens and Pyroptosis Subtypes for Developing mRNA Vaccines in Pancreatic Adenocarcinoma
Source: Biomedicines. 2024 Mar 25;12(4):726. doi: 10.3390/biomedicines12040726 (PMC11048009; doi:10.3390/biomedicines12040726)
Supplement: Supplementary file 1 [file biomedicines-12-00726-s001.zip › Table S1.xlsx]

## Sheet: Table S1
Table S1.Pyroptosis-related genes from GeneCards.
GSDMD
GSDME
NLRP3
CASP1
CASP4
GSDMC
GSDMB
NLRP1
IL1B
GZMB
GSDMA
AIM2
CARD8
CASP8
GZMA
PYCARD
DPP9
CASP5
IL18
ZBP1
CASP3
NLRC4
DPP8
MIR223
CASP6
TRIM24
NAIP
HMGB1
MEFV
DHX9
NLRP9
STAT3
SIRT1
MALAT1
APIP
GAS5
CTSG
FOXO3
NEK7
KCNQ1OT1
TREM2
TP53
MIR30C1
GBP1
NFE2L2
TXNIP
DDX3X
MIR22
NEAT1
MIR125A
FOXP3
SESN2
ELANE
TNF
ZFAS1
MEG3
MIR135B
MIR556
FMR1
MIR302A
UBR2
CPTP
GJA1
SNIP1
PRDM1
MIR214
PCSK9
VDR
BRD4
PKM
AGER
IKBKE
KIF23
IFI16
SEZ6L2
CRTAC1
SMIM1
MIR20B
MIR448
ETS1
TET2
TRAF6
CTSV
UTS2
ZNF532
MIR155HG
MIR155
MIR527
MLKL
NFKB1
PTPN11
MAPK14
APOE
ANXA1
EEF2K
P2RX7
PAK2
SDHB
FPR2
HTRA1
CD274
SETD7
ATP6AP1
NDUFA13
TRIM25
FGF21
MIR185
DLX6-AS1
MIR23A
KLF3-AS1
MIR520C
MMP1
IKZF1
BSG
PGF
TFAM
CEBPB
TRIM21
CXCL8
CEP55
USF2
NLRX1
SLC16A4
SLC30A7
IL32
PIF1
CHRFAM7A
MIR200C
MIR21
MIR195
MIR200B
MIR124-1
MIR485
MALT1
TLR2
ICAM1
GSK3B
STK4
PTGS2
PRMT5
PRF1
MST1
VTN
CITED2
ELAVL1
STING1
MPEG1
CDKN2B-AS1
MIR204
HOTTIP
MIR141
MIR497
MIR9-1
MIR9-2
MIR455
MIR9-3
LINC-ROR
EPHA2
HDAC6
ABL1
PPARG
TLR3
SQSTM1
CDK9
IRF3
UCP1
TREM1
TSLP
ZDHHC1
HNP1
PTEN
DRD2
ADORA2A
ADORA1
ADORA2B
ADORA3
OSM
METTL3
PECAM1
METTL14
TRIM31
MIR25
CAMP
NLRP6
MRE11
TRAF3
ULK1
TFG
FNDC4
FNDC5
MAP3K7
PARP1
USP8
PRKN
GBP5
NR1H2
MKI67
USP47
TCEA3
TP63
IRF1
IRF2
IL36G
IL36B
PRTN3
SERPINB1
IL1A
CHMP4B
DUOX1
APOL1
ANO6
NLRP7
BNIP3
XIST
MIR107
MIR103A2
MIR103A1
CNR1
FADD
VCAM1
EZH2
DNMT1
DNMT3A
DNMT3B
BAX
CYCS
POLA1
BAK1
RBBP4
CHMP2B
EED
H2AX
PRIM1
RBBP7
PRIM2
SUZ12
POLA2
H2AZ1
CHMP2A
CHMP3
H2BC21
H3-3A
H3-3B
H3C1
H4C16
CHMP7
H2AC20
H2AZ2
CHMP4A
CHMP4C
CHMP6
H2BC11
H2BC9
H4C1
H4C2
H4C3
H2BC14
H2BC3
H2BC4
H2BC5
H3C2
H4C11
H4C8
H4C9
H2AJ
H2BC15
H3C12
H3C4
H4C12
H2AC4
H2AC6
H2BC1
H2BC10
H2BC12
H2BC13
H2BC26
H2BC6
H3C10
H3C11
H3C14
H3C3
H3C8
H4C13
H4C14
H4C4
H4C5
H2AC14
H2AC7
H2AC8
H2BC17
H2BC8
H3C15
H3C6
H3C7
H4C6
H2BC7
H2AB1
H3C13
H2AC18
H4C15
H2AC19
RNF103-CHMP3
LOC102724334
CAPN1
VIM
JUN
RIPK3
MIR139
BRCC3
BHLHE40
BHLHE41
ALK
CSNK1A1
TFAP2A
BIRC2
BIRC3
E2F4
MIB1
LY96
UBE2D2
GLMN
IRGM
SCAF11
SUGT1
NLRP13
ADAMTS9-AS2
NINJ1
TUBB6
MYD88
TLR8
APAF1
HKDC1
MIR876
HOXC-AS2
NOS1
NOS2
PKN2
DPEP1
CHMP1A
PYDC2
MUC20
ACE2
EGFR
AKT1
ATF6
CASP9
ORMDL3
POP1
LINC00958
MIR4306
BTK
MDM2
BCL2
HSP90AA1
IL1RN
YWHAE
ANXA2
RIPK1
CD14
HSP90AB1
IFIH1
IRAK3
BECN1
GSTO1
HSF1
IL13
MELK
NEDD4
NFS1
TLR9
UBE2D3
YWHAZ
ASIC1
CHI3L1
HUWE1
PANX1
RAB5A
STXBP2
TNFSF13B
CDC37
ATG7
GPER1
LRPPRC
PDCD6IP
USP24
ERP44
IL18BP
NCR1
TRPM2
ATG3
VPS4B
AHSA1
BST2
IL13RA2
STXBP3
LYST
VPS28
IL27
CLEC5A
CGAS
SEC22B
SIGLEC14
MIR15A
