# Supplementary material for: Identification of Novel Tumor Pyroptosis-Related Antigens and Pyroptosis Subtypes for Developing mRNA Vaccines in Pancreatic Adenocarcinoma
Source: Biomedicines. 2024 Mar 25;12(4):726. doi: 10.3390/biomedicines12040726 (PMC11048009; doi:10.3390/biomedicines12040726)
Supplement: Supplementary file 1 [file biomedicines-12-00726-s001.zip › Table S3.xlsx]

## Sheet: Sheet1
Table S3. Immune death genes
ANXA1
CALR
CXCL10
EIF2A
EIF2AK1
EIF2AK2
EIF2AK3
EIF2AK4
FPR1
HGF
HMGB1
IFNA1
IFNA2
IFNAR1
IFNAR2
IFNB1
IFNE
IFNW1
LRP1
MET
P2RX7
P2RY2
PANX1
TLR3
TLR4
